# Supplementary material for: Photocatalytic Degradation of Dyes Using Titania Nanoparticles Supported in Metal-Organic Materials Based on Iron
Source: Molecules. 2022 Oct 20;27(20):7078. doi: 10.3390/molecules27207078 (PMC9610564; doi:10.3390/molecules27207078)
Supplement: Supplementary file 1 [file molecules-27-07078-s001.zip]

Archive with 1 entries (1 files):
- molecules-1932654-supplementary.pdf
